# Supplementary material for: Prevalence and Determinants of Uncontrolled Hypertension Among Treated Adults in a Rural Primary Health Care Facility in South Africa: A Cross-Sectional Study
Source: Epidemiologia (Basel). 2026 Jun 10;7(3):82. doi: 10.3390/epidemiologia7030082 (PMC13298852; doi:10.3390/epidemiologia7030082)
Supplement: Supplementary file 1 [file epidemiologia-07-00082-s001.zip]

Archive with 1 entries (1 files):
- epidemiologia-4213489-supplementary.pdf
